# Supplementary material for: Transcriptional Analysis of Lactobacillus brevis to N-Butanol and Ferulic Acid Stress Responses
Source: PLoS One. 2011 Aug 2;6(8):e21438. doi: 10.1371/journal.pone.0021438 (PMC3149049; doi:10.1371/journal.pone.0021438)
Supplement: Table S1 — Statistically significant log gene expression values for L. brevis cultures responding to ferulic acid stress. (XLSX) [file pone.0021438.s004.xlsx]

## Sheet: Down
Gene Description	COG(s)	T1	T2	Membrane?	15 min
LVIS_0119:bifunctional acetaldehyde-CoA/alcohol dehydrogenase	[C] Energy production and conversion	-1.00517	-3.3339			Challenge: 24 mM Ferulic Acid
LVIS_0199:Na+/H+ antiporter	[C] Energy production and conversion	-2.19073	-4.62134
LVIS_0848:cell division initiation protein	[D] Cell cycle control, cell division, chromosome partitioning	-1.76394	-1.31888
LVIS_0177:ABC-type oligopeptide transport system, ATPase component	[E] Amino acid transport and metabolism	-1.68482	-2.71701
LVIS_0534:dipeptide/tripeptide permease	[E] Amino acid transport and metabolism	-2.16454	-4.1704
LVIS_1587:amino acid transporter	[E] Amino acid transport and metabolism	-1.94913	-3.15016
LVIS_1770:ABC-type oligopeptide transport system, periplasmic component	[E] Amino acid transport and metabolism	-2.66149	-4.23457
LVIS_2023:carbamate kinase	[E] Amino acid transport and metabolism	-1.84392	-1.08432
LVIS_2024:transaminase	[E] Amino acid transport and metabolism	-1.94008	-0.848162
LVIS_2025:amino acid transporter	[E] Amino acid transport and metabolism	-2.22552	-1.31224
LVIS_2049:branched-chain amino acid permease (azaleucine resistance)	[E] Amino acid transport and metabolism	-1.88156	-1.83438
LVIS_0576:dUTPase	[F] Nucleotide transport and metabolism	-2.10632	-1.99729
LVIS_1636:adenine/guanine phosphoribosyltransferase-like protein	[F] Nucleotide transport and metabolism	-1.88791	-3.06338
LVIS_0144:6-phosphogluconate dehydrogenase-like protein	[G] Carbohydrate transport and metabolism	-2.0914	-2.93676
LVIS_1522:major facilitator superfamily permease	[G] Carbohydrate transport and metabolism	-1.97861	-1.30685
LVIS_1589:D-ribose pyranase	[G] Carbohydrate transport and metabolism	-2.12047	-1.27922
LVIS_0814:SAM-dependent methyltransferase	[H] Coenzyme transport and metabolism	-2.11109	-1.60094
LVIS_0279:acyltransferase	[I] Lipid transport and metabolism	-1.50546	-1.01184
LVIS_2288:phosphatidylserine/phosphatidylglycerophosphate/cardiolipin synthase-like protein	[I] Lipid transport and metabolism	-1.72525	-1.20052
LVIS_0347:Short-chain alcohol dehydrogenase	[I] Lipid transport and metabolism,[R] General function prediction only,[Q] Secondary metabolites biosynthesis, transport and catabolism	-2.18179	-2.73318
LVIS_0245:tRNA-dihydrouridine synthase	[J] Translation, ribosomal structure and biogenesis	-1.65313	-1.41377
LVIS_0360:ribosomal protein S14	[J] Translation, ribosomal structure and biogenesis	-2.68933	-1.55489
LVIS_0520:hypothetical protein LVIS_0520	[J] Translation, ribosomal structure and biogenesis	-2.71886	-2.81041
LVIS_0585:ribosomal protein L33	[J] Translation, ribosomal structure and biogenesis	-3.21033	-3.46639
LVIS_0905:acetyltransferase	[J] Translation, ribosomal structure and biogenesis	-2.2206	-1.61285
LVIS_1561:peptide chain release factor 3	[J] Translation, ribosomal structure and biogenesis	-1.83406	-3.77426
LVIS_0505:superfamily II DNA/RNA helicase	[J] Translation, ribosomal structure and biogenesis,[L] Replication, recombination and repair,[K] Transcription	-1.65104	-1.96382
LVIS_0159:transcriptional regulator	[K] Transcription	-2.87178	-1.79172
LVIS_0567:transcriptional regulator	[K] Transcription	-2.44776	-2.92769
LVIS_1440:cold shock protein	[K] Transcription	-1.68768	-0.989364
LVIS_2010:transcriptional regulator	[K] Transcription	-1.64102	-1.17517
LVIS_0798:DNA topoisomerase I	[L] Replication, recombination and repair	-1.76213	-1.88356
LVIS_1930:RNase H	[L] Replication, recombination and repair	-1.71547	-1.6323
LVIS_1945:A/G-specific DNA glycosylase	[L] Replication, recombination and repair	-2.31459	-0.960766
LVIS_0271:D-alanyl-D-alanine carboxypeptidase	[M] Cell wall/membrane/envelope biogenesis	-1.81979	-2.12903
LVIS_0368:D-alanyl-D-alanine carboxypeptidase	[M] Cell wall/membrane/envelope biogenesis	-1.89619	-1.84994
LVIS_1214:glutamate racemase	[M] Cell wall/membrane/envelope biogenesis	-1.8226	-0.367708
LVIS_1496:N-acetylmuramoyl-L-alanine amidase	[M] Cell wall/membrane/envelope biogenesis	-1.83216	-2.80831
LVIS_1809:cell wall-associated hydrolase	[M] Cell wall/membrane/envelope biogenesis	-3.31709	-4.38351
LVIS_1812:phosphoglycerol transferase/alkaline phosphatase superfamily protein	[M] Cell wall/membrane/envelope biogenesis	-2.33796	-1.2885
LVIS_1967:Lyzozyme M1 (1,4-beta-N-acetylmuramidase)	[M] Cell wall/membrane/envelope biogenesis	-1.98045	-2.00126
LVIS_2133:cell wall-associated hydrolase	[M] Cell wall/membrane/envelope biogenesis	-2.41539	-2.00711
LVIS_0694:ABC-type polysaccharide/polyol phosphate transport system, ATPase component	[M] Cell wall/membrane/envelope biogenesis,[G] Carbohydrate transport and metabolism	-1.51091	-1.23186
LVIS_1565:cytidylyltransferase	[M] Cell wall/membrane/envelope biogenesis,[I] Lipid transport and metabolism	-2.9828	-4.25304
LVIS_0737:peptide methionine sulfoxide reductase	[O] Posttranslational modification, protein turnover, chaperones	-2.20432	-1.61519
LVIS_0808:Zn-dependent protease	[O] Posttranslational modification, protein turnover, chaperones	-1.82378	0.574211
LVIS_0054:permease, cadmium resistance protein	[P] Inorganic ion transport and metabolism	-1.55818	-1.99833
LVIS_2141:NhaP-type Na+/H+ and K+/H+ antiporter	[P] Inorganic ion transport and metabolism	-2.00417	-0.513049
LVIS_2247:carbonic anhydrase	[P] Inorganic ion transport and metabolism	-1.90188	-0.454816
LVIS_0175:ABC-type dipeptide/oligopeptide/nickel transport system, permease component	[P] Inorganic ion transport and metabolism,[E] Amino acid transport and metabolism	-2.20238	-4.12518
LVIS_0178:ABC-type dipeptide/oligopeptide/nickel transport system, ATPase component	[P] Inorganic ion transport and metabolism,[E] Amino acid transport and metabolism	-2.17479	-2.85998
LVIS_0259:flavoprotein	[R] General function prediction only	-1.96437	-3.43816
LVIS_0401:ABC transporter ATPase	[R] General function prediction only	-2.1617	-3.20589
LVIS_0651:hypothetical protein LVIS_0651	[R] General function prediction only	-1.74334	-2.25957
LVIS_0863:HAD superfamily hydrolase	[R] General function prediction only	-1.63598	-1.8147
LVIS_0898:4-oxalocrotonate tautomerase	[R] General function prediction only	-1.39628	-1.84252
LVIS_0907:GTPase	[R] General function prediction only	-2.91415	-1.55444
LVIS_1019:alcohol dehydrogenase	[R] General function prediction only	-1.45877	-4.31943
LVIS_2035:4-methyl-5(B-hydroxyethyl)-thiazole monophosphate biosynthesis protein	[R] General function prediction only	-0.450319	-1.48813
LVIS_0064:hypothetical protein LVIS_0064	[S] Function unknown	-1.97158	-2.28544	N
LVIS_0120:aggregation promoting factor-like surface protein	[S] Function unknown	-3.41935	-5.24811
LVIS_0123:aggregation promoting factor-like surface protein	[S] Function unknown	-2.76816	-3.31802
LVIS_0124:aggregation promoting factor-like surface protein	[S] Function unknown	-2.80033	-3.39136
LVIS_0383:hypothetical protein LVIS_0383	[S] Function unknown	-1.77697	-1.7296	N
LVIS_0422:hypothetical protein LVIS_0422	[S] Function unknown	-2.56232	-2.52397	N
LVIS_0446:hypothetical protein LVIS_0446	[S] Function unknown	-1.54136	-1.54648	N
LVIS_0688:hypothetical protein LVIS_0688	[S] Function unknown	-1.71281	0.46857	N
LVIS_0775:LysM domain-containing protein	[S] Function unknown	-1.80265	-1.26549
LVIS_0793:hypothetical protein LVIS_0793	[S] Function unknown	-1.95111	-1.30963	N
LVIS_0794:hypothetical protein LVIS_0794	[S] Function unknown	-2.72793	-1.09724	N
LVIS_0899:hypothetical protein LVIS_0899	[S] Function unknown	-1.74288	-2.676	N
LVIS_0904:hypothetical protein LVIS_0904	[S] Function unknown	-2.28456	0.482011	N
LVIS_0949:hypothetical protein LVIS_0949	[S] Function unknown	-1.8969	-1.65194	N
LVIS_1151:hypothetical protein LVIS_1151	[S] Function unknown	-0.473136	-0.223986	N
LVIS_1369:hypothetical protein LVIS_1369	[S] Function unknown	-1.68054	-1.96402	Y
LVIS_1416:hypothetical protein LVIS_1416	[S] Function unknown	-2.2226	-3.06087	N
LVIS_1432:TPR repeat-containing protein	[S] Function unknown	-1.64736	-1.98378
LVIS_1438:small membrane protein	[S] Function unknown	-1.77074	-0.955141
LVIS_1439:NUDIX family hydrolase	[S] Function unknown	-1.84644	-1.03346
LVIS_1475:hypothetical protein LVIS_1475	[S] Function unknown	-2.0786	-1.64959	N
LVIS_1525:hypothetical protein LVIS_1525	[S] Function unknown	-1.68208	-2.22298	N
LVIS_1564:hypothetical protein LVIS_1564	[S] Function unknown	-1.85004	-3.81579	N
LVIS_1597:XRE family transcriptional regulator	[S] Function unknown	-2.3491	-2.29366
LVIS_1722:transcriptional regulator	[S] Function unknown	-1.42627	-0.261816
LVIS_1803:hypothetical protein LVIS_1803	[S] Function unknown	-1.72605	-1.32597	N
LVIS_1834:hypothetical protein LVIS_1834	[S] Function unknown	-1.77021	-0.826556	N
LVIS_1857:acetyltransferase	[S] Function unknown	-1.98056	-2.07418
LVIS_1913:transcriptional regulator	[S] Function unknown	-1.95703	-0.444629
LVIS_1915:phosphoenolpyruvate carboxykinase	[S] Function unknown	-2.11622	-1.00796
LVIS_1960:hypothetical protein LVIS_1960	[S] Function unknown	-2.50057	-1.51359	N
LVIS_1966:hypothetical protein LVIS_1966	[S] Function unknown	-1.48192	0.47886	Y
LVIS_2016:hypothetical protein LVIS_2016	[S] Function unknown	-1.77463	-1.70061	Y
LVIS_2020:hypothetical protein LVIS_2020	[S] Function unknown	-5.73294	-5.28627	N
LVIS_2077:hypothetical protein LVIS_2077	[S] Function unknown	-1.51054	-2.08096	N
LVIS_2216:hypothetical protein LVIS_2216	[S] Function unknown	-2.2468	-4.63603	N
LVIS_2217:hypothetical protein LVIS_2217	[S] Function unknown	-2.47551	-4.40603	N
LVIS_2266:hypothetical protein LVIS_2266	[S] Function unknown	-2.01752	-1.04893	N
LVIS_1258:GAF domain-containing protein	[T] Signal transduction mechanisms	-1.82801	-0.995436
LVIS_1427:ABC-type amino acid transport system, periplasmic component	[T] Signal transduction mechanisms,[E] Amino acid transport and metabolism	-1.90009	-1.5213
LVIS_0586:preprotein translocase subunit SecE	[U] Intracellular trafficking, secretion, and vesicular transport	-2.82985	-3.27096
Gene Description	COG(s)	T1	T2	Membrane?	135 min
LVIS_0119:bifunctional acetaldehyde-CoA/alcohol dehydrogenase	[C] Energy production and conversion	-1.00517	-3.3339
LVIS_0199:Na+/H+ antiporter	[C] Energy production and conversion	-2.19073	-4.62134
LVIS_2191:1,3-propanediol dehydrogenase	[C] Energy production and conversion	-0.659866	-4.026
LVIS_2211:Na+/H+ antiporter	[C] Energy production and conversion	-0.668618	-4.07608
LVIS_1453:protein required for the initiation of cell division	[D] Cell cycle control, cell division, chromosome partitioning	0.535036	-2.39637
LVIS_0174:ABC-type oligopeptide transport system, periplasmic component	[E] Amino acid transport and metabolism	-1.19418	-4.97336
LVIS_0177:ABC-type oligopeptide transport system, ATPase component	[E] Amino acid transport and metabolism	-1.68482	-2.71701
LVIS_0534:dipeptide/tripeptide permease	[E] Amino acid transport and metabolism	-2.16454	-4.1704
LVIS_0715:acetylornithine deacetylase/succinyl-diaminopimelate desuccinylase-like protein	[E] Amino acid transport and metabolism	-1.47545	-2.36282
LVIS_1179:amino acid transporter	[E] Amino acid transport and metabolism	0.280631	-2.49048
LVIS_1256:cysteine sulfinate desulfinase/cysteine desulfurase	[E] Amino acid transport and metabolism	-0.858717	-2.7876
LVIS_1557:dipeptidase	[E] Amino acid transport and metabolism	-0.547409	-2.92829
LVIS_1587:amino acid transporter	[E] Amino acid transport and metabolism	-1.94913	-3.15016
LVIS_1649:asparagine synthetase AsnA	[E] Amino acid transport and metabolism	-0.704521	-2.40742
LVIS_1769:ABC-type oligopeptide transport system, periplasmic component	[E] Amino acid transport and metabolism	-1.4177	-3.97888
LVIS_1770:ABC-type oligopeptide transport system, periplasmic component	[E] Amino acid transport and metabolism	-2.66149	-4.23457
LVIS_1946:ABC-type oligopeptide transport system, periplasmic component	[E] Amino acid transport and metabolism	-0.713764	-2.25878
LVIS_2212:amino acid transporter	[E] Amino acid transport and metabolism	-1.00569	-4.17845
LVIS_2213:glutamate decarboxylase	[E] Amino acid transport and metabolism	-0.739447	-3.69457
LVIS_2240:aminotransferase	[E] Amino acid transport and metabolism,[K] Transcription	-0.904711	-2.32652
LVIS_0474:purine operon repressor	[F] Nucleotide transport and metabolism	-1.57059	-2.21179
LVIS_1007:uridine kinase	[F] Nucleotide transport and metabolism	-0.764525	-2.72017
LVIS_1520:deoxynucleoside kinase	[F] Nucleotide transport and metabolism	-1.35402	-3.2245
LVIS_1636:adenine/guanine phosphoribosyltransferase-like protein	[F] Nucleotide transport and metabolism	-1.88791	-3.06338
LVIS_0144:6-phosphogluconate dehydrogenase-like protein	[G] Carbohydrate transport and metabolism	-2.0914	-2.93676
LVIS_0574:ribose-5-phosphate isomerase A	[G] Carbohydrate transport and metabolism	-0.733071	-3.71863
LVIS_2163:transcriptional regulator and fructokinase	[G] Carbohydrate transport and metabolism,[K] Transcription	-0.095112	-2.6751
LVIS_0999:5-formyltetrahydrofolate cyclo-ligase	[H] Coenzyme transport and metabolism	-0.793354	-2.58648
LVIS_1255:thiamine biosynthesis ATP pyrophosphatase	[H] Coenzyme transport and metabolism	-0.063917	-2.90755
LVIS_1523:S-adenosylmethionine synthetase	[H] Coenzyme transport and metabolism	-0.181459	-2.88387
LVIS_0937:3-hydroxymyristoyl/3-hydroxydecanoyl-(acyl carrier protein) dehydratase	[I] Lipid transport and metabolism	-0.588984	-2.59224
LVIS_0954:putative glycerol-3-phosphate acyltransferase PlsX	[I] Lipid transport and metabolism	-0.645802	-2.23647
LVIS_0934:Acyl carrier protein	[I] Lipid transport and metabolism,[Q] Secondary metabolites biosynthesis, transport and catabolism	-0.237478	-2.53882
LVIS_1628:putative lipid kinase	[I] Lipid transport and metabolism,[R] General function prediction only	0.903832	-2.3401
LVIS_0347:Short-chain alcohol dehydrogenase	[I] Lipid transport and metabolism,[R] General function prediction only,[Q] Secondary metabolites biosynthesis, transport and catabolism	-2.18179	-2.73318
LVIS_0424:tyrosyl-tRNA synthetase	[J] Translation, ribosomal structure and biogenesis	-0.917474	-3.48557
LVIS_0520:hypothetical protein LVIS_0520	[J] Translation, ribosomal structure and biogenesis	-2.71886	-2.81041
LVIS_0585:ribosomal protein L33	[J] Translation, ribosomal structure and biogenesis	-3.21033	-3.46639
LVIS_0588:50S ribosomal protein L11	[J] Translation, ribosomal structure and biogenesis	-0.0355477	-2.18548
LVIS_0862:tRNA and rRNA cytosine-C5-methylase	[J] Translation, ribosomal structure and biogenesis	-1.32427	-2.24905
LVIS_0940:tRNA-(guanine-N1)-methyltransferase	[J] Translation, ribosomal structure and biogenesis	-0.0343919	-2.58178
LVIS_0941:RimM protein, required for 16S rRNA processing	[J] Translation, ribosomal structure and biogenesis	-0.477949	-2.74183
LVIS_0943:30S ribosomal protein S16	[J] Translation, ribosomal structure and biogenesis	0.00179578	-2.22869
LVIS_1561:peptide chain release factor 3	[J] Translation, ribosomal structure and biogenesis	-1.83406	-3.77426
LVIS_1567:hypothetical protein LVIS_1567	[J] Translation, ribosomal structure and biogenesis	-0.735357	-2.36667
LVIS_1627:tRNA (uracil-5-)-methyltransferase related enzyme	[J] Translation, ribosomal structure and biogenesis	0.486502	-2.41029
LVIS_1630:Asp-tRNA-Asn/Glu-tRNA-Gln amidotransferase A subunit	[J] Translation, ribosomal structure and biogenesis	-0.551576	-2.32182
LVIS_1631:aspartyl/glutamyl-tRNA amidotransferase subunit C	[J] Translation, ribosomal structure and biogenesis	-1.25468	-3.16106
LVIS_2214:tyrosyl-tRNA synthetase	[J] Translation, ribosomal structure and biogenesis	-0.685072	-2.46999
LVIS_0567:transcriptional regulator	[K] Transcription	-2.44776	-2.92769
LVIS_0587:transcription antiterminator	[K] Transcription	-1.22734	-2.59289
LVIS_0936:transcriptional regulator	[K] Transcription	-0.579257	-2.65586
LVIS_1618:AraC-type DNA-binding protein	[K] Transcription	-1.15165	-2.1574
LVIS_0799:integrase	[L] Replication, recombination and repair	-1.02004	-2.22999
LVIS_0846:N6-adenine-specific DNA methylase	[L] Replication, recombination and repair	-1.10239	-2.50348
LVIS_1625:adenine specific DNA methylase Mod	[L] Replication, recombination and repair	-1.18954	-3.35886
LVIS_1633:NAD-dependent DNA ligase	[L] Replication, recombination and repair	-0.141302	-2.45041
LVIS_0741:glycosyl/glycerophosphate transferase	[M] Cell wall/membrane/envelope biogenesis	-0.818919	-2.30028
LVIS_1454:SAM-dependent methyltransferase for cell envelope biogenesis	[M] Cell wall/membrane/envelope biogenesis	0.0546878	-2.81439
LVIS_1496:N-acetylmuramoyl-L-alanine amidase	[M] Cell wall/membrane/envelope biogenesis	-1.83216	-2.80831
LVIS_1563:glycosyl/glycerophosphate transferase	[M] Cell wall/membrane/envelope biogenesis	0.240481	-3.13761
LVIS_1575:glycosyltransferase-like protein	[M] Cell wall/membrane/envelope biogenesis	-0.81225	-2.62932
LVIS_1809:cell wall-associated hydrolase	[M] Cell wall/membrane/envelope biogenesis	-3.31709	-4.38351
LVIS_1565:cytidylyltransferase	[M] Cell wall/membrane/envelope biogenesis,[I] Lipid transport and metabolism	-2.9828	-4.25304
LVIS_0800:ATP-dependent protease peptidase subunit	[O] Posttranslational modification, protein turnover, chaperones	-1.12533	-2.56319
LVIS_0175:ABC-type dipeptide/oligopeptide/nickel transport system, permease component	[P] Inorganic ion transport and metabolism,[E] Amino acid transport and metabolism	-2.20238	-4.12518
LVIS_0176:ABC-type dipeptide/oligopeptide/nickel transport system, permease component	[P] Inorganic ion transport and metabolism,[E] Amino acid transport and metabolism	-1.05716	-3.02578
LVIS_0178:ABC-type dipeptide/oligopeptide/nickel transport system, ATPase component	[P] Inorganic ion transport and metabolism,[E] Amino acid transport and metabolism	-2.17479	-2.85998
LVIS_1768:ABC-type dipeptide/oligopeptide/nickel transport system, permease component	[P] Inorganic ion transport and metabolism,[E] Amino acid transport and metabolism	-0.927598	-2.54233
LVIS_0096:acetyltransferase	[R] General function prediction only	-1.52266	-2.83142
LVIS_0259:flavoprotein	[R] General function prediction only	-1.96437	-3.43816
LVIS_0268:DMT family permease	[R] General function prediction only	-1.14291	-3.02978
LVIS_0401:ABC transporter ATPase	[R] General function prediction only	-2.1617	-3.20589
LVIS_0651:hypothetical protein LVIS_0651	[R] General function prediction only	-1.74334	-2.25957	N
LVIS_1008:aminodeoxychorismate lyase	[R] General function prediction only	-1.08609	-2.57422
LVIS_1019:alcohol dehydrogenase	[R] General function prediction only	-1.45877	-4.31943
LVIS_1566:permease	[R] General function prediction only	-1.2463	-2.31043
LVIS_1632:hypothetical protein LVIS_1632	[R] General function prediction only	0.0261915	-2.55493	N
LVIS_0064:hypothetical protein LVIS_0064	[S] Function unknown	-1.97158	-2.28544	N
LVIS_0120:aggregation promoting factor-like surface protein	[S] Function unknown	-3.41935	-5.24811
LVIS_0123:aggregation promoting factor-like surface protein	[S] Function unknown	-2.76816	-3.31802
LVIS_0124:aggregation promoting factor-like surface protein	[S] Function unknown	-2.80033	-3.39136
LVIS_0193:Kef-type K+ transporter NAD-binding component	[S] Function unknown	-1.1436	-2.62627
LVIS_0267:fibronectin-binding protein	[S] Function unknown	-1.48649	-2.43926
LVIS_0415:hypothetical protein LVIS_0415	[S] Function unknown	-0.802585	-2.29437	Y
LVIS_0422:hypothetical protein LVIS_0422	[S] Function unknown	-2.56232	-2.52397	N
LVIS_0436:hypothetical protein LVIS_0436	[S] Function unknown	-0.0396583	-1.54783	Y
LVIS_0511:CBS domain-containing protein	[S] Function unknown	-0.774487	-3.48793
LVIS_0575:acetyltransferase	[S] Function unknown	-1.00677	-3.74719
LVIS_0652:hypothetical protein LVIS_0652	[S] Function unknown	-0.92957	-2.33918	N
LVIS_0899:hypothetical protein LVIS_0899	[S] Function unknown	-1.74288	-2.676	N
LVIS_1369:hypothetical protein LVIS_1369	[S] Function unknown	-1.68054	-1.96402	Y
LVIS_1416:hypothetical protein LVIS_1416	[S] Function unknown	-2.2226	-3.06087	N
LVIS_1455:cell division protein MraZ	[S] Function unknown	-0.384208	-2.97377
LVIS_1525:hypothetical protein LVIS_1525	[S] Function unknown	-1.68208	-2.22298	N
LVIS_1564:hypothetical protein LVIS_1564	[S] Function unknown	-1.85004	-3.81579	N
LVIS_1597:XRE family transcriptional regulator	[S] Function unknown	-2.3491	-2.29366
LVIS_1626:transcriptional regulator	[S] Function unknown	-0.780355	-2.82557
LVIS_1857:acetyltransferase	[S] Function unknown	-1.98056	-2.07418
LVIS_1895:hypothetical protein LVIS_1895	[S] Function unknown	-0.735782	-2.46093	Y
LVIS_1981:hypothetical protein LVIS_1981	[S] Function unknown	-0.0481843	-2.38624	Y
LVIS_1982:hypothetical protein LVIS_1982	[S] Function unknown	-0.527814	-3.38889	Y
LVIS_1983:hypothetical protein LVIS_1983	[S] Function unknown	-0.103756	-2.57359	Y
LVIS_2002:Beta-lactamase class A	[S] Function unknown	-1.04859	-2.03796
LVIS_2020:hypothetical protein LVIS_2020	[S] Function unknown	-5.73294	-5.28627	N
LVIS_2215:hypothetical protein LVIS_2215	[S] Function unknown	-1.33399	-3.52739	N
LVIS_2216:hypothetical protein LVIS_2216	[S] Function unknown	-2.2468	-4.63603	N
LVIS_2217:hypothetical protein LVIS_2217	[S] Function unknown	-2.47551	-4.40603	N
LVIS_0586:preprotein translocase subunit SecE	[U] Intracellular trafficking, secretion, and vesicular transport	-2.82985	-3.27096
LVIS_0889:peptide ABC transporter ATPase	[V] Defense mechanisms	-0.992258	-2.91702

## Sheet: Up
Gene Description	COG(s)	T1	T2	Membrane?	15 min
LVIS_0113:amino acid transporter	[E] Amino acid transport and metabolism	2.10337	3.82681			Challenge: 24 mM Ferulic Acid
LVIS_1772:ABC-type amino acid transport system, permease component	[E] Amino acid transport and metabolism	1.50848	0.805644
LVIS_1773:ABC-type amino acid transport system, permease component	[E] Amino acid transport and metabolism	1.63711	1.08214
LVIS_1879:amino acid transporter	[E] Amino acid transport and metabolism	1.50639	2.78196
LVIS_0211:ADP-ribose pyrophosphatase	[F] Nucleotide transport and metabolism	2.23172	2.32306
LVIS_1669:adenylate kinase	[F] Nucleotide transport and metabolism	1.74361	-0.26822
LVIS_1729:xanthine/uracil permease	[F] Nucleotide transport and metabolism	2.47573	4.28737
LVIS_1724:major facilitator superfamily permease	[G] Carbohydrate transport and metabolism	2.67166	1.7959
LVIS_1730:major facilitator superfamily permease	[G] Carbohydrate transport and metabolism	2.8796	3.40981
LVIS_1917:major facilitator superfamily permease	[G] Carbohydrate transport and metabolism	2.05612	2.73818
LVIS_1961:Beta-glucosidase-related glycosidase	[G] Carbohydrate transport and metabolism	1.481	2.15667
LVIS_2200:major facilitator superfamily permease	[G] Carbohydrate transport and metabolism	1.54752	2.44097
LVIS_2255:ABC-type sugar transport system, permease component	[G] Carbohydrate transport and metabolism	1.38893	2.47655
LVIS_2256:ABC-type sugar transport system, periplasmic component	[G] Carbohydrate transport and metabolism	1.54323	2.9897
LVIS_0924:biotin operon repressor	[H] Coenzyme transport and metabolism	1.76739	0.0458533
LVIS_1643:phosphoglycerate dehydrogenase-like protein	[H] Coenzyme transport and metabolism,[E] Amino acid transport and metabolism	1.58007	2.24931
LVIS_1714:esterase/lipase	[I] Lipid transport and metabolism	1.98903	1.69722
LVIS_0378:3-ketoacyl-(acyl-carrier-protein) reductase	[I] Lipid transport and metabolism,[R] General function prediction only,[Q] Secondary metabolites biosynthesis, transport and catabolism	1.51746	2.47635
LVIS_0599:cytosine/adenosine deaminase	[J] Translation, ribosomal structure and biogenesis,[F] Nucleotide transport and metabolism	1.86236	0.477231
LVIS_0218:transcriptional regulator	[K] Transcription	2.43883	2.26904
LVIS_0827:transcriptional regulator	[K] Transcription	2.05673	-0.390226
LVIS_0839:transcriptional regulator	[K] Transcription	1.55524	-0.0958875
LVIS_0912:4-methyl-5(B-hydroxyethyl)-thiazole monophosphate biosynthesis protein	[K] Transcription	1.73452	1.56557
LVIS_1331:heat-inducible transcription repressor	[K] Transcription	1.49232	0.60092
LVIS_1490:arginine repressor	[K] Transcription	1.45932	0.628705
LVIS_1697:DNA-directed RNA polymerase subunit beta'	[K] Transcription	1.41707	0.301697
LVIS_1725:transcriptional regulator	[K] Transcription	2.087	1.00888
LVIS_1746:transcriptional regulator	[K] Transcription	3.05582	1.16012
LVIS_2001:transcriptional regulator	[K] Transcription	1.77333	0.134524
LVIS_2128:transcriptional regulator	[K] Transcription	2.0076	1.82104
LVIS_2147:catabolite control protein A	[K] Transcription	1.51382	1.27458
LVIS_2178:transcriptional regulator	[K] Transcription	2.11873	1.32039
LVIS_2275:transcriptional regulator	[K] Transcription	2.11126	0.935145
LVIS_0004:recombination protein F	[L] Replication, recombination and repair	2.2483	1.21284
LVIS_0005:DNA gyrase, B subunit	[L] Replication, recombination and repair	2.71462	1.43782
LVIS_0006:DNA gyrase, A subunit	[L] Replication, recombination and repair	1.97498	1.75045
LVIS_0237:endonuclease III-like protein	[L] Replication, recombination and repair	1.79212	2.49785
LVIS_0836:ribonuclease HI	[L] Replication, recombination and repair	1.4781	1.7245
LVIS_0620:putative effector of murein hydrolase	[M] Cell wall/membrane/envelope biogenesis	1.61918	-1.1274
LVIS_1464:glycosyltransferase	[M] Cell wall/membrane/envelope biogenesis	1.40763	0.701884
LVIS_1465:glycosyltransferase	[M] Cell wall/membrane/envelope biogenesis	1.68339	0.735102
LVIS_0088:nucleoside-diphosphate-sugar epimerase	[M] Cell wall/membrane/envelope biogenesis,[G] Carbohydrate transport and metabolism	1.844	1.2634
LVIS_0086:peroxiredoxin	[O] Posttranslational modification, protein turnover, chaperones	2.5113	2.21623
LVIS_0112:molecular chaperone (small heat shock protein)	[O] Posttranslational modification, protein turnover, chaperones	4.18484	2.62126
LVIS_0762:ATP-binding subunit of Clp protease and DnaK/DnaJ chaperones	[O] Posttranslational modification, protein turnover, chaperones	1.91617	1.732
LVIS_1719:Co/Zn/Cd efflux system component	[P] Inorganic ion transport and metabolism	2.14585	-0.19958
LVIS_2190:Co/Zn/Cd cation transporter	[P] Inorganic ion transport and metabolism	2.08978	1.64343
LVIS_0213:phenolic acid decarboxylase	[Q] Secondary metabolites biosynthesis, transport and catabolism	5.74505	4.18842
LVIS_0114:aldo/keto reductase	[R] General function prediction only	1.72568	1.48226
LVIS_0191:phospholipid-binding protein	[R] General function prediction only	1.55586	-0.228301
LVIS_0217:acetyltransferase	[R] General function prediction only	2.78593	2.14487
LVIS_0825:major facilitator superfamily permease	[R] General function prediction only	1.65304	0.518227
LVIS_0826:hypothetical protein LVIS_0826	[R] General function prediction only	2.21246	0.396058
LVIS_1060:flavoprotein	[R] General function prediction only	1.87203	0.895539
LVIS_1732:acetyltransferase	[R] General function prediction only	3.5495	3.68335
LVIS_1745:galactoside O-acetyltransferase	[R] General function prediction only	2.31109	1.16009
LVIS_1788:ABC-type uncharacterized transport system, ATPase component	[R] General function prediction only	1.60797	-0.206863
LVIS_1789:ABC-type uncharacterized transport system, permease component	[R] General function prediction only	1.91536	-0.0462998
LVIS_1790:ABC-type uncharacterized transport system, periplasmic component	[R] General function prediction only	2.14106	-0.10106
LVIS_1794:ABC-type uncharacterized transport system, ATPase component	[R] General function prediction only	1.47237	0.530081
LVIS_0003:S4-like RNA-binding protein	[S] Function unknown	1.57953	0.773206
LVIS_0031:hypothetical protein LVIS_0031	[S] Function unknown	1.39546	1.56687	Y
LVIS_0089:hypothetical protein LVIS_0089	[S] Function unknown	1.4577	2.02873	N
LVIS_0111:hypothetical protein LVIS_0111	[S] Function unknown	3.65417	2.67589	N
LVIS_0115:hypothetical protein LVIS_0115	[S] Function unknown	3.85483	2.30611	Y
LVIS_0117:BS_ykrK family protein	[S] Function unknown	3.31339	1.79814
LVIS_0212:hypothetical protein LVIS_0212	[S] Function unknown	4.26191	3.92699	Y
LVIS_0236:hypothetical protein LVIS_0236	[S] Function unknown	1.74948	1.33373	N
LVIS_0341:hypothetical protein LVIS_0341	[S] Function unknown	2.08584	1.23921	N
LVIS_0419:hypothetical protein LVIS_0419	[S] Function unknown	1.64485	2.68871	N
LVIS_0435:small membrane protein	[S] Function unknown	2.17384	3.52283
LVIS_0445:hypothetical protein LVIS_0445	[S] Function unknown	1.89682	2.23364	Y
LVIS_0497:hypothetical protein LVIS_0497	[S] Function unknown	1.41912	1.10646	N
LVIS_0498:hypothetical protein LVIS_0498	[S] Function unknown	1.71148	0.664796	N
LVIS_0552:hypothetical protein LVIS_0552	[S] Function unknown	1.32418	2.54465	Y
LVIS_0672:hypothetical protein LVIS_0672	[S] Function unknown	1.56862	1.44582	N
LVIS_0712:hypothetical protein LVIS_0712	[S] Function unknown	1.87373	0.730981	Y
LVIS_0718:hypothetical protein LVIS_0718	[S] Function unknown	2.12483	1.04131	Y
LVIS_0970:hypothetical protein LVIS_0970	[S] Function unknown	1.68624	1.50144	N
LVIS_1059:hypothetical protein LVIS_1059	[S] Function unknown	2.98711	3.01218	N
LVIS_1069:hypothetical protein LVIS_1069	[S] Function unknown	2.24103	0.574186	Y
LVIS_1141:XRE family transcriptional regulator	[S] Function unknown	1.95169	-0.617144
LVIS_1150:monooxygenase	[S] Function unknown	1.89097	2.46386	N
LVIS_1269:hypothetical protein LVIS_1269	[S] Function unknown	1.6071	1.69714	N
LVIS_1504:hypothetical protein LVIS_1504	[S] Function unknown	2.10171	1.78692	N
LVIS_1555:hypothetical protein LVIS_1555	[S] Function unknown	2.17953	2.31501	N
LVIS_1716:hypothetical protein LVIS_1716	[S] Function unknown	1.4573	0.048301	Y
LVIS_1723:hypothetical protein LVIS_1723	[S] Function unknown	2.49105	1.7662	Y
LVIS_1731:hypothetical protein LVIS_1731	[S] Function unknown	2.4026	2.25244	N
LVIS_1738:hypothetical protein LVIS_1738	[S] Function unknown	2.27384	0.812114	Y
LVIS_1800:hypothetical protein LVIS_1800	[S] Function unknown	1.76603	1.32818	Y
LVIS_1831:hypothetical protein LVIS_1831	[S] Function unknown	1.4837	1.73271	Y
LVIS_1832:hypothetical protein LVIS_1832	[S] Function unknown	1.91648	2.66939	N
LVIS_1837:hypothetical protein LVIS_1837	[S] Function unknown	1.75535	0.0676085	N
LVIS_1867:hypothetical protein LVIS_1867	[S] Function unknown	1.98205	2.75586	N
LVIS_1880:hypothetical protein LVIS_1880	[S] Function unknown	2.83728	2.91351	Y
LVIS_1881:hypothetical protein LVIS_1881	[S] Function unknown	2.64364	2.12462	Y
LVIS_1939:hypothetical protein LVIS_1939	[S] Function unknown	2.4069	1.50765	Y
LVIS_1999:ABC transporter permease	[S] Function unknown	2.15725	0.714059
LVIS_2046:lipoprotein	[S] Function unknown	1.62848	0.633813
LVIS_2092:hypothetical protein LVIS_2092	[S] Function unknown	1.56532	2.60289	Y
LVIS_2116:XRE family transcriptional regulator	[S] Function unknown	1.73704	1.21903
LVIS_2129:hypothetical protein LVIS_2129	[S] Function unknown	2.24898	3.05892	N
LVIS_0030:Signal transduction histidine kinase	[T] Signal transduction mechanisms	1.97604	1.99628
LVIS_0190:UspA family nucleotide-binding protein	[T] Signal transduction mechanisms	1.87331	0.280093
LVIS_0963:Serine/threonine protein phosphatase	[T] Signal transduction mechanisms	1.47622	0.543652
LVIS_1774:amino acid ABC transporter periplasmic protein	[T] Signal transduction mechanisms,[E] Amino acid transport and metabolism	1.46619	0.545723
LVIS_0962:serine/threonine kinase protein	[T] Signal transduction mechanisms,[L] Replication, recombination and repair,[R] General function prediction only,[K] Transcription	1.4279	1.11317
LVIS_1692:Na+-driven multidrug efflux pump	[V] Defense mechanisms	1.37757	0.493349
LVIS_2000:ABC transporter ATPase	[V] Defense mechanisms	2.36825	0.851563
Gene Description	COG(s)	T1	T2	Membrane	135 min
LVIS_0238:glycerol kinase	[C] Energy production and conversion	0.677014	2.41273
LVIS_0714:fumarate hydratase	[C] Energy production and conversion	0.950243	2.15275
LVIS_2203:malate dehydrogenase	[C] Energy production and conversion	1.54056	2.24107
LVIS_0076:NADPH:quinone reductase related Zn-dependent oxidoreductase	[C] Energy production and conversion,[R] General function prediction only	0.115824	2.55808
LVIS_0113:amino acid transporter	[E] Amino acid transport and metabolism	2.10337	3.82681
LVIS_0292:glycine betaine/carnitine/choline ABC transporter, ATP-binding protein	[E] Amino acid transport and metabolism	0.507569	2.17042
LVIS_0300:bifunctional beta-cystathionase/maltose regulon repressor	[E] Amino acid transport and metabolism	0.913777	2.74017
LVIS_1879:amino acid transporter	[E] Amino acid transport and metabolism	1.50639	2.78196
LVIS_1951:glycine cleavage system H protein (lipoate-binding)	[E] Amino acid transport and metabolism	0.28076	2.60219
LVIS_2269:succinyl-diaminopimelate desuccinylase	[E] Amino acid transport and metabolism	0.103669	2.72047
LVIS_0211:ADP-ribose pyrophosphatase	[F] Nucleotide transport and metabolism	2.23172	2.32306
LVIS_1729:xanthine/uracil permease	[F] Nucleotide transport and metabolism	2.47573	4.28737
LVIS_1898:ribonucleotide reductase, alpha subunit	[F] Nucleotide transport and metabolism	0.487982	2.11817
LVIS_0286:Na+/xyloside symporter related transporter	[G] Carbohydrate transport and metabolism	0.41566	2.39178
LVIS_0764:putative translaldolase	[G] Carbohydrate transport and metabolism	0.310694	2.05415
LVIS_1056:sugar kinase	[G] Carbohydrate transport and metabolism	1.15146	2.2706
LVIS_1517:trehalose and maltose hydrolase ( phosphorylase)	[G] Carbohydrate transport and metabolism	0.886173	2.62732
LVIS_1730:major facilitator superfamily permease	[G] Carbohydrate transport and metabolism	2.8796	3.40981
LVIS_1740:L-arabinose isomerase	[G] Carbohydrate transport and metabolism	0.816304	2.4054
LVIS_1741:L-ribulose-5-phosphate 4-epimerase	[G] Carbohydrate transport and metabolism	0.643253	2.05407
LVIS_1742:L-ribulokinase (putative)	[G] Carbohydrate transport and metabolism	0.526855	2.08387
LVIS_1904:galactokinase	[G] Carbohydrate transport and metabolism	0.275385	2.14099
LVIS_1905:Na+/xyloside symporter related transporter	[G] Carbohydrate transport and metabolism	-0.0138951	2.74342
LVIS_1917:major facilitator superfamily permease	[G] Carbohydrate transport and metabolism	2.05612	2.73818
LVIS_1961:Beta-glucosidase-related glycosidase	[G] Carbohydrate transport and metabolism	1.481	2.15667
LVIS_2200:major facilitator superfamily permease	[G] Carbohydrate transport and metabolism	1.54752	2.44097
LVIS_2254:ABC-type maltose transport system, permease component	[G] Carbohydrate transport and metabolism	1.25263	2.95959
LVIS_2255:ABC-type sugar transport system, permease component	[G] Carbohydrate transport and metabolism	1.38893	2.47655
LVIS_2256:ABC-type sugar transport system, periplasmic component	[G] Carbohydrate transport and metabolism	1.54323	2.9897
LVIS_2045:transcriptional regulator/sugar kinase, xylose operon regulator	[G] Carbohydrate transport and metabolism,[K] Transcription	1.10695	2.52468
LVIS_1332:FAD synthase	[H] Coenzyme transport and metabolism	1.23993	2.08669
LVIS_2099:hydroxyethylthiazole kinase	[H] Coenzyme transport and metabolism	1.1857	2.56141
LVIS_2278:1,4-dihydroxy-2-naphthoate octaprenyltransferase	[H] Coenzyme transport and metabolism	0.0882259	2.48596
LVIS_1516:lactate dehydrogenase related enzyme	[H] Coenzyme transport and metabolism,[C] Energy production and conversion,[R] General function prediction only	0.327785	2.42292
LVIS_1643:phosphoglycerate dehydrogenase-like protein	[H] Coenzyme transport and metabolism,[E] Amino acid transport and metabolism	1.58007	2.24931
LVIS_0378:3-ketoacyl-(acyl-carrier-protein) reductase	[I] Lipid transport and metabolism,[R] General function prediction only,[Q] Secondary metabolites biosynthesis, transport and catabolism	1.51746	2.47635
LVIS_1333:pseudouridine synthase	[J] Translation, ribosomal structure and biogenesis	1.30516	2.19778
LVIS_1713:acetyltransferase	[J] Translation, ribosomal structure and biogenesis	1.31442	2.22875
LVIS_0218:transcriptional regulator	[K] Transcription	2.43883	2.26904
LVIS_0421:transcriptional regulator	[K] Transcription	1.40784	2.45084
LVIS_2236:transcriptional regulator	[K] Transcription	0.558773	1.972
LVIS_0237:endonuclease III-like protein	[L] Replication, recombination and repair	1.79212	2.49785
LVIS_0288:excinuclease ATPase subunit	[L] Replication, recombination and repair	0.453844	2.09034
LVIS_0763:DNA polymerase III, alpha subunit	[L] Replication, recombination and repair	0.83367	2.67092
LVIS_1923:3-methyladenine DNA glycosylase	[L] Replication, recombination and repair	0.209893	1.95633
LVIS_2111:recombination factor protein RarA	[L] Replication, recombination and repair	1.15328	2.31019
LVIS_2267:ATP-dependent exoDNAse (exonuclease V) beta subunit	[L] Replication, recombination and repair	0.339734	2.06272
LVIS_2268:ATP-dependent nuclease, subunit B	[L] Replication, recombination and repair	0.623363	2.01076
LVIS_0293:periplasmic glycine betaine/choline-binding (lipo)protein of an ABC-type transport system (osmoprotectant binding protein)	[M] Cell wall/membrane/envelope biogenesis	0.256544	2.11781
LVIS_0303:glycosyltransferase-like protein	[M] Cell wall/membrane/envelope biogenesis	1.28807	2.01192
LVIS_2050:sortase related acyltransferase	[M] Cell wall/membrane/envelope biogenesis	-0.17467	1.91299
LVIS_2130:D-alanyl-D-alanine dipeptidase	[M] Cell wall/membrane/envelope biogenesis	-0.255804	1.97065
LVIS_0257:ABC-type proline/glycine betaine transport system, permease and substrate binding protein	[M] Cell wall/membrane/envelope biogenesis,[E] Amino acid transport and metabolism	-0.250026	2.25847
LVIS_0086:peroxiredoxin	[O] Posttranslational modification, protein turnover, chaperones	2.5113	2.21623
LVIS_0112:molecular chaperone (small heat shock protein)	[O] Posttranslational modification, protein turnover, chaperones	4.18484	2.62126
LVIS_0472:ABC-type Mn2+/Zn2+ transport system, permease component	[P] Inorganic ion transport and metabolism	0.56381	2.0845
LVIS_0213:phenolic acid decarboxylase	[Q] Secondary metabolites biosynthesis, transport and catabolism	5.74505	4.18842
LVIS_0217:acetyltransferase	[R] General function prediction only	2.78593	2.14487
LVIS_0230:alpha/beta fold family hydrolase	[R] General function prediction only	0.691617	2.93234
LVIS_0550:metal-dependent hydrolase of the TIM-barrel fold	[R] General function prediction only	0.398126	2.02744
LVIS_1187:phosphoesterase or phosphohydrolase	[R] General function prediction only	1.27281	1.97432
LVIS_1188:aldo/keto reductase	[R] General function prediction only	0.755163	2.10411
LVIS_1732:acetyltransferase	[R] General function prediction only	3.5495	3.68335
LVIS_1753:dinucleotide-binding protein	[R] General function prediction only	0.108181	2.87357
LVIS_1925:HAD family sugar phosphatase	[R] General function prediction only	0.354339	2.34113
LVIS_2110:aldo/keto reductase	[R] General function prediction only	1.38858	2.50217
LVIS_2303:putative NADH-flavin reductase	[R] General function prediction only	0.587503	2.62696
LVIS_0089:hypothetical protein LVIS_0089	[S] Function unknown	1.4577	2.02873	N
LVIS_0111:hypothetical protein LVIS_0111	[S] Function unknown	3.65417	2.67589	N
LVIS_0115:hypothetical protein LVIS_0115	[S] Function unknown	3.85483	2.30611	Y
LVIS_0155:hypothetical protein LVIS_0155	[S] Function unknown	0.191406	2.12877	Y
LVIS_0157:hypothetical protein LVIS_0157	[S] Function unknown	0.93208	2.61326	Y
LVIS_0158:hypothetical protein LVIS_0158	[S] Function unknown	0.620922	2.04611	N
LVIS_0165:signal transduction protein	[S] Function unknown	0.184778	2.00396
LVIS_0212:hypothetical protein LVIS_0212	[S] Function unknown	4.26191	3.92699	Y
LVIS_0215:transcriptional regulator	[S] Function unknown	0.999702	2.29018
LVIS_0262:hypothetical protein LVIS_0262	[S] Function unknown	1.23987	2.35639	Y
LVIS_0287:periplasmic/secreted protein	[S] Function unknown	0.0842486	2.25293
LVIS_0289:4-oxalocrotonate tautomerase	[S] Function unknown	0.235329	2.14017
LVIS_0301:hypothetical protein LVIS_0301	[S] Function unknown	1.23731	2.60055	N
LVIS_0305:hypothetical protein LVIS_0305	[S] Function unknown	0.861346	2.80612	Y
LVIS_0314:hypothetical protein LVIS_0314	[S] Function unknown	0.440139	2.57666	Y
LVIS_0418:hypothetical protein LVIS_0418	[S] Function unknown	1.23473	2.39076	N
LVIS_0419:hypothetical protein LVIS_0419	[S] Function unknown	1.64485	2.68871	N
LVIS_0435:small membrane protein	[S] Function unknown	2.17384	3.52283
LVIS_0445:hypothetical protein LVIS_0445	[S] Function unknown	1.89682	2.23364	Y
LVIS_0489:hypothetical protein LVIS_0489	[S] Function unknown	1.18355	2.36763	N
LVIS_0552:hypothetical protein LVIS_0552	[S] Function unknown	1.32418	2.54465	Y
LVIS_1059:hypothetical protein LVIS_1059	[S] Function unknown	2.98711	3.01218	N
LVIS_1104:integrase	[S] Function unknown	0.565136	3.59111
LVIS_1150:monooxygenase	[S] Function unknown	1.89097	2.46386
LVIS_1555:hypothetical protein LVIS_1555	[S] Function unknown	2.17953	2.31501	N
LVIS_1731:hypothetical protein LVIS_1731	[S] Function unknown	2.4026	2.25244	N
LVIS_1832:hypothetical protein LVIS_1832	[S] Function unknown	1.91648	2.66939	N
LVIS_1845:hypothetical protein LVIS_1845	[S] Function unknown	0.0177022	1.92282	N
LVIS_1846:hypothetical protein LVIS_1846	[S] Function unknown	0.192315	1.99862	N
LVIS_1867:hypothetical protein LVIS_1867	[S] Function unknown	1.98205	2.75586	N
LVIS_1880:hypothetical protein LVIS_1880	[S] Function unknown	2.83728	2.91351	Y
LVIS_1881:hypothetical protein LVIS_1881	[S] Function unknown	2.64364	2.12462	Y
LVIS_1906:hypothetical protein LVIS_1906	[S] Function unknown	0.11663	2.85887	N
LVIS_1947:hypothetical protein LVIS_1947	[S] Function unknown	0.802405	3.02961	Y
LVIS_1969:gamma-carboxymuconolactone decarboxylase subunit-like protein	[S] Function unknown	0.335153	2.45724
LVIS_1970:double-stranded beta-helix-like protein	[S] Function unknown	0.835672	2.49194
LVIS_2011:hypothetical protein LVIS_2011	[S] Function unknown	0.290746	2.66384	N
LVIS_2012:hypothetical protein LVIS_2012	[S] Function unknown	0.351235	2.33992	N
LVIS_2013:hypothetical protein LVIS_2013	[S] Function unknown	0.236525	2.21749	Y
LVIS_2092:hypothetical protein LVIS_2092	[S] Function unknown	1.56532	2.60289	Y
LVIS_2118:hypothetical protein LVIS_2118	[S] Function unknown	0.659224	2.1701	Y
LVIS_2129:hypothetical protein LVIS_2129	[S] Function unknown	2.24898	3.05892	N
LVIS_2201:hypothetical protein LVIS_2201	[S] Function unknown	0.532614	2.99476	Y
LVIS_0030:Signal transduction histidine kinase	[T] Signal transduction mechanisms	1.97604	1.99628
LVIS_0164:signal transduction protein	[T] Signal transduction mechanisms	-0.235647	2.3156
LVIS_1502:Crp-like transcriptional regulator	[T] Signal transduction mechanisms	0.926661	2.1829
LVIS_1888:UspA family nucleotide-binding protein	[T] Signal transduction mechanisms	1.00901	2.6482
LVIS_0163:response regulator	[T] Signal transduction mechanisms,[K] Transcription	-0.570686	2.02991
LVIS_1366:putative stress-responsive transcriptional regulator	[T] Signal transduction mechanisms,[K] Transcription	0.718104	2.57594
LVIS_0493:hypothetical protein LVIS_0493	[U] Intracellular trafficking, secretion, and vesicular transport	1.11922	3.10542
