# Supplementary material for: Transcriptional Analysis of Lactobacillus brevis to N-Butanol and Ferulic Acid Stress Responses
Source: PLoS One. 2011 Aug 2;6(8):e21438. doi: 10.1371/journal.pone.0021438 (PMC3149049; doi:10.1371/journal.pone.0021438)
Supplement: Table S3 — Statistically significant log gene expression values for L. brevis cultures responding to 1% n-butanol stress. (XLSX) [file pone.0021438.s006.xlsx]

## Sheet: Down
Gene Description	COG(s)	T1	T2	T3	15 min
LVIS_0134:Na+-driven multidrug efflux pump	[V] Defense mechanisms	-0.683472	-1.40175	0.0748442		Challenge: 1% butanol
LVIS_0174:ABC-type oligopeptide transport system, periplasmic component	[E] Amino acid transport and metabolism	-1.52714	0.179984	0.223316
LVIS_0175:ABC-type dipeptide/oligopeptide/nickel transport system, permease component	[P] Inorganic ion transport and metabolism,[E] Amino acid transport and metabolism	-1.31489	1.3269	1.10116
LVIS_0199:Na+/H+ antiporter	[C] Energy production and conversion	-2.10169	-3.1493	-3.04705
LVIS_0220:hypothetical protein LVIS_0220	[S] Function unknown	-1.13719	-0.399397	-0.376702
LVIS_0358:maltosephosphorylase	[G] Carbohydrate transport and metabolism	-0.697357	-0.59048	0.000996669
LVIS_0443:sugar phosphate isomerase	[M] Cell wall/membrane/envelope biogenesis	-0.0931049	0.59532	-0.305243
LVIS_0539:N-acetylglucosamine-6-phosphate deacetylase	[G] Carbohydrate transport and metabolism	-0.938184	-0.27009	-0.672315
LVIS_0540:transcriptional regulator	[K] Transcription	-0.93708	-0.261436	-0.576295
LVIS_0564:transcriptional regulator	[S] Function unknown	-0.539724	-0.442119	0.539486
LVIS_0689:glucosamine-6-phosphate isomerase	[G] Carbohydrate transport and metabolism	-2.09588	-0.676324	-1.48054
LVIS_0808:Zn-dependent protease	[O] Posttranslational modification, protein turnover, chaperones	-1.4985	-0.51823	-0.699319
LVIS_0893:hypothetical protein LVIS_0893	[S] Function unknown	-0.438311	0.121614	0.259363
LVIS_0894:transcriptional regulator	[K] Transcription	-0.490173	0.287713	-0.375214
LVIS_0913:hypothetical protein LVIS_0913	[S] Function unknown	-0.54728	-0.12194	-0.205811
LVIS_1053:alanine dehydrogenase	[E] Amino acid transport and metabolism	-0.471115	0.738862	0.149594
LVIS_1407:dihydrolipoamide dehydrogenase	[C] Energy production and conversion	-0.948544	-1.29396	-0.112446
LVIS_1408:acetoin/pyruvate dehydrogenase complex, E2 component, dihydrolipoamide succinyltransferase	[C] Energy production and conversion	-1.26704	-0.839693	-0.154071
LVIS_1409:acetoin dehydrogenase complex, E1 component, beta subunit	[C] Energy production and conversion	-0.943334	-0.683018	0.21769
LVIS_1410:acetoin dehydrogenase complex, E1 component, alpha subunit	[C] Energy production and conversion	-0.925784	-0.612605	0.128719
LVIS_1606:propanediol utilization protein	[C] Energy production and conversion,[Q] Secondary metabolites biosynthesis, transport and catabolism	-0.673488	-0.118635	-0.541553
LVIS_1611:diol dehydratase medium subunit	[S] Function unknown	-0.491615	-0.0207347	-0.499266
LVIS_1612:propanediol utilization ATPase	[S] Function unknown	-0.457001	-0.59713	-0.337995
LVIS_1616:propanediol utilization protein	[E] Amino acid transport and metabolism	-1.01888	-0.602897	-0.405265
LVIS_1849:hypothetical protein LVIS_1849	[S] Function unknown	-0.396028	1.68537	0.0667687
LVIS_1982:hypothetical protein LVIS_1982	[S] Function unknown	-1.21209	-1.46	-1.99553
LVIS_2023:carbamate kinase	[E] Amino acid transport and metabolism	-1.79965	-2.18552	-1.92333
LVIS_2024:transaminase	[E] Amino acid transport and metabolism	-1.67317	-2.08671	-1.8016
LVIS_2025:amino acid transporter	[E] Amino acid transport and metabolism	-1.97431	-2.32259	-2.13743
LVIS_2026:ornithine carbamoyltransferase	[E] Amino acid transport and metabolism	-1.08176	-1.7082	-0.731634
LVIS_2027:arginine deiminase	[E] Amino acid transport and metabolism	-1.50195	-1.25802	-1.29551
LVIS_2028:C4-dicarboxylate anaerobic carrier dcuC	[S] Function unknown	-2.13546	-1.0088	-0.820802
LVIS_2091:DNA-directed RNA polymerase specialized sigma subunit, sigma24-like	[S] Function unknown	-0.380314	0.02362	-0.592305
LVIS_2156:ABC-type anion transport system, duplicated permease component	[P] Inorganic ion transport and metabolism	-0.967629	-0.330406	-0.504051
LVIS_2179:major facilitator superfamily permease	[G] Carbohydrate transport and metabolism	-0.397637	0.389477	0.250725
LVIS_2182:transcriptional regulator	[K] Transcription	-0.789388	-0.187852	-0.579219
LVIS_2203:malate dehydrogenase	[C] Energy production and conversion	-1.40497	-0.0302739	-0.100804
LVIS_2210:putrescine carbamoyltransferase	[E] Amino acid transport and metabolism	-1.20418	-0.799054	-0.278078
LVIS_2211:Na+/H+ antiporter	[C] Energy production and conversion	-1.36282	-2.47252	-0.90044
LVIS_2212:amino acid transporter	[E] Amino acid transport and metabolism	-1.41563	-2.2734	-1.04581
LVIS_2214:tyrosyl-tRNA synthetase	[J] Translation, ribosomal structure and biogenesis	-1.06595	-1.81834	-1.088
LVIS_2215:hypothetical protein LVIS_2215	[S] Function unknown	-1.7649	-1.57272	-2.05775
LVIS_2216:hypothetical protein LVIS_2216	[S] Function unknown	-2.7541	-2.91456	-2.62557
LVIS_2217:hypothetical protein LVIS_2217	[S] Function unknown	-3.10345	-2.97763	-3.29132
LVIS_2285:Beta-xylosidase	[G] Carbohydrate transport and metabolism	-0.446715	-0.788614	-0.699299
LVIS_2286:Na+/xyloside symporter related transporter	[G] Carbohydrate transport and metabolism	-0.620869	-0.519694	-0.177677
Gene Description	COG(s)	T1	T2	T3	75 min
LVIS_0064:hypothetical protein LVIS_0064	[S] Function unknown	-0.238619	-1.05192	-0.837543
LVIS_0095:transcriptional regulator	[K] Transcription	-0.78397	-1.52172	-1.51785
LVIS_0096:acetyltransferase	[R] General function prediction only	-0.778329	-1.74204	-1.90518
LVIS_0106:major facilitator superfamily permease	[G] Carbohydrate transport and metabolism	-0.0861091	-1.16488	-0.684463
LVIS_0130:hypothetical protein LVIS_0130	[S] Function unknown	-0.594423	-1.47064	-0.579812
LVIS_0141:phosphoglycerate mutase family protein	[G] Carbohydrate transport and metabolism	-0.158454	-1.11171	-0.123353
LVIS_0199:Na+/H+ antiporter	[C] Energy production and conversion	-2.10169	-3.1493	-3.04705
LVIS_0239:periplasmic protease	[M] Cell wall/membrane/envelope biogenesis	-0.018572	-1.78754	-0.564293
LVIS_0328:galacitol PTS, EIIC	[G] Carbohydrate transport and metabolism	-0.0726296	-2.05527	0.219803
LVIS_0331:manganese transporter NRAMP	[P] Inorganic ion transport and metabolism	-0.613042	-1.07283	-0.804802
LVIS_0347:Short-chain alcohol dehydrogenase	[I] Lipid transport and metabolism,[R] General function prediction only,[Q] Secondary metabolites biosynthesis, transport and catabolism	-0.217187	-1.02025	-0.826627
LVIS_0396:permease, cadmium resistance protein	[P] Inorganic ion transport and metabolism	0.51457	-0.357033	-0.408048
LVIS_0493:hypothetical protein LVIS_0493	[U] Intracellular trafficking, secretion, and vesicular transport	-0.236319	-1.05445	-0.233043
LVIS_0550:metal-dependent hydrolase of the TIM-barrel fold	[R] General function prediction only	-0.406209	-1.23307	0.520401
LVIS_0721:hypothetical protein LVIS_0721	[S] Function unknown	-0.182655	-1.03512	-0.419848
LVIS_1137:hypothetical protein LVIS_1137	[S] Function unknown	-0.243841	-1.09018	-0.166748
LVIS_1208:major facilitator superfamily permease	[G] Carbohydrate transport and metabolism	0.0474749	-1.28921	0.17973
LVIS_1407:dihydrolipoamide dehydrogenase	[C] Energy production and conversion	-0.948544	-1.29396	-0.112446
LVIS_1591:thymidine phosphorylase	[F] Nucleotide transport and metabolism	-0.195793	-0.657042	0.176983
LVIS_1720:acetyltransferase	[J] Translation, ribosomal structure and biogenesis	-0.974221	-1.07252	-1.50652
LVIS_1927:choline-glycine betaine transporter	[M] Cell wall/membrane/envelope biogenesis	-0.238526	-1.76054	-0.729601
LVIS_1981:hypothetical protein LVIS_1981	[S] Function unknown	-0.805933	-1.49732	-1.7394
LVIS_1982:hypothetical protein LVIS_1982	[S] Function unknown	-1.21209	-1.46	-1.99553
LVIS_1983:hypothetical protein LVIS_1983	[S] Function unknown	-0.865301	-1.3806	-1.43082
LVIS_2016:hypothetical protein LVIS_2016	[S] Function unknown	-0.263023	-1.34741	-0.604534
LVIS_2023:carbamate kinase	[E] Amino acid transport and metabolism	-1.79965	-2.18552	-1.92333
LVIS_2024:transaminase	[E] Amino acid transport and metabolism	-1.67317	-2.08671	-1.8016
LVIS_2025:amino acid transporter	[E] Amino acid transport and metabolism	-1.97431	-2.32259	-2.13743
LVIS_2026:ornithine carbamoyltransferase	[E] Amino acid transport and metabolism	-1.08176	-1.7082	-0.731634
LVIS_2027:arginine deiminase	[E] Amino acid transport and metabolism	-1.50195	-1.25802	-1.29551
LVIS_2169:phosphoglycerate mutase family protein	[G] Carbohydrate transport and metabolism	-0.610025	-1.28231	-0.446707
LVIS_2211:Na+/H+ antiporter	[C] Energy production and conversion	-1.36282	-2.47252	-0.90044
LVIS_2212:amino acid transporter	[E] Amino acid transport and metabolism	-1.41563	-2.2734	-1.04581
LVIS_2213:glutamate decarboxylase	[E] Amino acid transport and metabolism	-0.942074	-1.60058	-0.693251
LVIS_2214:tyrosyl-tRNA synthetase	[J] Translation, ribosomal structure and biogenesis	-1.06595	-1.81834	-1.088
LVIS_2215:hypothetical protein LVIS_2215	[S] Function unknown	-1.7649	-1.57272	-2.05775
LVIS_2216:hypothetical protein LVIS_2216	[S] Function unknown	-2.7541	-2.91456	-2.62557
LVIS_2217:hypothetical protein LVIS_2217	[S] Function unknown	-3.10345	-2.97763	-3.29132
LVIS_2228:orotate phosphoribosyltransferase	[F] Nucleotide transport and metabolism	-0.723739	-1.2293	-0.643406
LVIS_2250:hypothetical protein LVIS_2250	[S] Function unknown	-0.69079	-1.40302	-0.481129
LVIS_2277:ABC-type multidrug transport system, permease component	[M] Cell wall/membrane/envelope biogenesis,[G] Carbohydrate transport and metabolism	-0.0990996	-1.00056	-0.143022
Gene Description	COG(s)	T1	T2	T3	135 min
LVIS_0057:ABC-type oligopeptide transport system, periplasmic component	[E] Amino acid transport and metabolism	-0.720075	-0.765653	-0.839913
LVIS_0095:transcriptional regulator	[K] Transcription	-0.78397	-1.52172	-1.51785
LVIS_0096:acetyltransferase	[R] General function prediction only	-0.778329	-1.74204	-1.90518
LVIS_0119:bifunctional acetaldehyde-CoA/alcohol dehydrogenase	[C] Energy production and conversion	-0.293323	-0.722706	-0.863731
LVIS_0159:transcriptional regulator	[K] Transcription	-0.378024	-0.751387	-0.946319
LVIS_0199:Na+/H+ antiporter	[C] Energy production and conversion	-2.10169	-3.1493	-3.04705
LVIS_0221:permease, cadmium resistance protein	[P] Inorganic ion transport and metabolism	0.396075	-0.870357	-0.844028
LVIS_0268:DMT family permease	[R] General function prediction only	-0.164411	-0.850763	-0.962137
LVIS_0333:NAD(FAD)-dependent dehydrogenase	[R] General function prediction only	-0.743292	-0.546696	-0.887725
LVIS_0347:Short-chain alcohol dehydrogenase	[I] Lipid transport and metabolism,[R] General function prediction only,[Q] Secondary metabolites biosynthesis, transport and catabolism	-0.217187	-1.02025	-0.826627
LVIS_0351:Kef-type K+ transport system, membrane component	[P] Inorganic ion transport and metabolism	-0.0606783	-0.594947	-0.904296
LVIS_0388:peptide ABC transporter permease	[Q] Secondary metabolites biosynthesis, transport and catabolism	-1.0553	-0.595938	-0.858727
LVIS_0401:ABC transporter ATPase	[R] General function prediction only	-0.37937	-1.01306	-1.41039
LVIS_0408:transcriptional regulator	[K] Transcription	-0.385105	-0.350766	-0.846595
LVIS_0410:hypothetical protein LVIS_0410	[S] Function unknown	-0.237825	-0.637113	-0.888695
LVIS_0422:hypothetical protein LVIS_0422	[S] Function unknown	0.267059	-0.772371	-1.04362
LVIS_0423:manganese transporter NRAMP	[P] Inorganic ion transport and metabolism	-0.191747	-0.472827	-1.08082
LVIS_0424:tyrosyl-tRNA synthetase	[J] Translation, ribosomal structure and biogenesis	-0.602202	-0.960792	-1.36947
LVIS_0554:Na+-driven multidrug efflux pump	[V] Defense mechanisms	-1.04371	-0.717193	-1.04454
LVIS_0619:amino acid transporter	[E] Amino acid transport and metabolism	-0.918395	-0.972181	-1.09652
LVIS_0689:glucosamine-6-phosphate isomerase	[G] Carbohydrate transport and metabolism	-2.09588	-0.676324	-1.48054
LVIS_0814:SAM-dependent methyltransferase	[H] Coenzyme transport and metabolism	-0.282267	-0.670397	-0.900556
LVIS_0852:rhodanese-related sulfurtransferase	[P] Inorganic ion transport and metabolism	-0.377582	-0.321795	-1.21141
LVIS_0853:transcriptional regulator	[K] Transcription	-0.396884	-0.481034	-1.27441
LVIS_0881:ABC-type multidrug transport system, permease component	[V] Defense mechanisms	-0.219526	-0.078655	-0.907698
LVIS_0882:ABC-type multidrug transport system, ATPase component	[V] Defense mechanisms	-0.792498	-0.41075	-0.907933
LVIS_0915:hypothetical protein LVIS_0915	[S] Function unknown	-0.401858	-0.493902	-1.02488
LVIS_1389:elongation factor Tu	[J] Translation, ribosomal structure and biogenesis	-0.322683	-0.124018	-0.932771
LVIS_1416:hypothetical protein LVIS_1416	[S] Function unknown	-0.925796	-0.646094	-1.11174
LVIS_1475:hypothetical protein LVIS_1475	[S] Function unknown	-0.473221	-0.594596	-1.04156
LVIS_1558:NAD(FAD)-dependent dehydrogenase	[R] General function prediction only	-0.337012	-0.489899	-1.05326
LVIS_1587:amino acid transporter	[E] Amino acid transport and metabolism	-0.393955	-0.911261	-0.888332
LVIS_1622:adenine specific DNA methylase Mod	[S] Function unknown	-0.859044	0.0367244	-0.859452
LVIS_1673:30S ribosomal protein S5	[J] Translation, ribosomal structure and biogenesis	-0.251064	-0.122735	-0.880404
LVIS_1677:ribosomal protein S14	[J] Translation, ribosomal structure and biogenesis	-0.61843	-0.348333	-0.959874
LVIS_1679:ribosomal protein L24	[J] Translation, ribosomal structure and biogenesis	-0.408265	-0.103099	-0.870691
LVIS_1681:ribosomal protein S17	[J] Translation, ribosomal structure and biogenesis	-0.347141	-0.234871	-0.870255
LVIS_1720:acetyltransferase	[J] Translation, ribosomal structure and biogenesis	-0.974221	-1.07252	-1.50652
LVIS_1838:xanthine/uracil permease	[F] Nucleotide transport and metabolism	-0.657181	-0.845478	-0.893771
LVIS_1899:hypothetical protein LVIS_1899	[S] Function unknown	-0.238687	0.104878	-1.08938
LVIS_1954:DMT family permease	[E] Amino acid transport and metabolism,[R] General function prediction only,[G] Carbohydrate transport and metabolism	-0.270895	-0.902857	-1.00071
LVIS_1981:hypothetical protein LVIS_1981	[S] Function unknown	-0.805933	-1.49732	-1.7394
LVIS_1982:hypothetical protein LVIS_1982	[S] Function unknown	-1.21209	-1.46	-1.99553
LVIS_1983:hypothetical protein LVIS_1983	[S] Function unknown	-0.865301	-1.3806	-1.43082
LVIS_1984:cobalt ABC transporter ATPase	[R] General function prediction only	-0.380442	-0.689994	-0.952437
LVIS_2023:carbamate kinase	[E] Amino acid transport and metabolism	-1.79965	-2.18552	-1.92333
LVIS_2024:transaminase	[E] Amino acid transport and metabolism	-1.67317	-2.08671	-1.8016
LVIS_2025:amino acid transporter	[E] Amino acid transport and metabolism	-1.97431	-2.32259	-2.13743
LVIS_2027:arginine deiminase	[E] Amino acid transport and metabolism	-1.50195	-1.25802	-1.29551
LVIS_2183:hypothetical protein LVIS_2183	[S] Function unknown	-0.770251	-0.807916	-0.980767
LVIS_2211:Na+/H+ antiporter	[C] Energy production and conversion	-1.36282	-2.47252	-0.90044
LVIS_2212:amino acid transporter	[E] Amino acid transport and metabolism	-1.41563	-2.2734	-1.04581
LVIS_2214:tyrosyl-tRNA synthetase	[J] Translation, ribosomal structure and biogenesis	-1.06595	-1.81834	-1.088
LVIS_2215:hypothetical protein LVIS_2215	[S] Function unknown	-1.7649	-1.57272	-2.05775
LVIS_2216:hypothetical protein LVIS_2216	[S] Function unknown	-2.7541	-2.91456	-2.62557
LVIS_2217:hypothetical protein LVIS_2217	[S] Function unknown	-3.10345	-2.97763	-3.29132
LVIS_2272:saccharopine dehydrogenase related protein	[S] Function unknown	-0.183816	-0.490698	-0.863873
LVIS_2288:phosphatidylserine/phosphatidylglycerophosphate/cardiolipin synthase-like protein	[I] Lipid transport and metabolism	-0.655665	-0.561174	-0.871728

## Sheet: up
Gene Description	COG(s)	T1	T2	T3	15 min
LVIS_0034:trypsin-like serine protease	[O] Posttranslational modification, protein turnover, chaperones	0.770562	0.862569	1.04062		Challenge: 1% butanol
LVIS_0042:hypothetical protein LVIS_0042	[S] Function unknown	1.25584	0.843339	0.0765355
LVIS_0112:molecular chaperone (small heat shock protein)	[O] Posttranslational modification, protein turnover, chaperones	1.53275	0.150183	0.777719
LVIS_0144:6-phosphogluconate dehydrogenase-like protein	[G] Carbohydrate transport and metabolism	1.09132	0.302875	1.09962
LVIS_0332:hypothetical protein LVIS_0332	[S] Function unknown	0.831919	0.159271	0.244489
LVIS_0367:arsenate reductase	[P] Inorganic ion transport and metabolism	1.262	0.8356	1.22592
LVIS_0416:nucleoside 2-deoxyribosyltransferase	[F] Nucleotide transport and metabolism	0.878977	0.202271	-0.178117
LVIS_0417:purine-cytosine permease related protein	[F] Nucleotide transport and metabolism	0.926524	-0.00326383	-0.0686016
LVIS_0533:cellobiose-specific PTS system IIC component	[S] Function unknown	1.3146	0.261997	-0.241128
LVIS_0591:ribosomal protein L7/L12	[J] Translation, ribosomal structure and biogenesis	0.684641	-0.542033	0.368586
LVIS_0620:putative effector of murein hydrolase	[M] Cell wall/membrane/envelope biogenesis	0.997061	0.88356	1.36412
LVIS_0820:glycopeptide antibiotics resistance protein	[S] Function unknown	1.51439	1.98511	1.65402
LVIS_0822:GtcA family membrane protein	[S] Function unknown	1.05832	0.273831	0.95732
LVIS_0843:hypothetical protein LVIS_0843	[S] Function unknown	1.01344	0.300776	0.999201
LVIS_0932:3-oxoacyl-acyl carrier protein reductase	[I] Lipid transport and metabolism,[R] General function prediction only,[Q] Secondary metabolites biosynthesis, transport and catabolism	0.895234	0.93915	2.21389
LVIS_0933:(acyl-carrier-protein) S-malonyltransferase	[I] Lipid transport and metabolism	0.908157	1.231	1.99769
LVIS_0934:Acyl carrier protein	[I] Lipid transport and metabolism,[Q] Secondary metabolites biosynthesis, transport and catabolism	1.09271	1.22859	2.08844
LVIS_0935:3-oxoacyl-(acyl carrier protein) synthase III	[I] Lipid transport and metabolism	1.08096	1.09565	1.88273
LVIS_0936:transcriptional regulator	[K] Transcription	0.881914	1.09647	1.74911
LVIS_0937:3-hydroxymyristoyl/3-hydroxydecanoyl-(acyl carrier protein) dehydratase	[I] Lipid transport and metabolism	1.03212	0.965747	1.60438
LVIS_1000:ribosomal protein L33	[J] Translation, ribosomal structure and biogenesis	0.863198	0.726416	0.479451
LVIS_1019:alcohol dehydrogenase	[R] General function prediction only	0.927161	-0.419388	0.548533
LVIS_1044:xanthine/uracil permease	[F] Nucleotide transport and metabolism	1.25875	-0.412095	0.151411
LVIS_1176:hypothetical protein LVIS_1176	[S] Function unknown	1.35888	0.818022	1.02309
LVIS_1178:Short-chain alcohol dehydrogenase	[I] Lipid transport and metabolism,[R] General function prediction only,[Q] Secondary metabolites biosynthesis, transport and catabolism	1.51584	1.17744	1.29917
LVIS_1272:cell division membrane protein	[D] Cell cycle control, cell division, chromosome partitioning	0.853356	1.16261	0.899737
LVIS_1278:F0F1 ATP synthase subunit epsilon	[C] Energy production and conversion	0.77099	0.574617	0.971265
LVIS_1331:heat-inducible transcription repressor	[K] Transcription	1.22126	0.656961	0.454664
LVIS_1332:FAD synthase	[H] Coenzyme transport and metabolism	0.958888	0.533248	0.577057
LVIS_1333:pseudouridine synthase	[J] Translation, ribosomal structure and biogenesis	1.03342	0.733103	0.705042
LVIS_1334:ribosome-binding factor A	[J] Translation, ribosomal structure and biogenesis	0.903835	0.311684	0.548819
LVIS_1346:hypothetical protein LVIS_1346	[S] Function unknown	0.906169	-0.131698	0.594098
LVIS_1393:30S ribosomal protein S20	[J] Translation, ribosomal structure and biogenesis	0.687559	-0.365962	0.445785
LVIS_1484:peptidylprolyl isomerase	[O] Posttranslational modification, protein turnover, chaperones	0.764562	0.182173	0.465357
LVIS_1554:ATP-binding subunit of Clp protease and DnaK/DnaJ chaperones	[O] Posttranslational modification, protein turnover, chaperones	0.682634	0.133518	0.107339
LVIS_1576:H+/gluconate symporter related permease	[E] Amino acid transport and metabolism,[G] Carbohydrate transport and metabolism	1.14495	0.39665	1.32763
LVIS_1584:transcriptional regulator	[K] Transcription	1.20147	1.02165	1.20637
LVIS_1585:gluconate kinase	[G] Carbohydrate transport and metabolism	0.980811	0.248934	1.06392
LVIS_1669:adenylate kinase	[F] Nucleotide transport and metabolism	1.22064	1.06727	0.783638
LVIS_1697:DNA-directed RNA polymerase subunit beta'	[K] Transcription	0.905852	0.818	0.972921
LVIS_1714:esterase/lipase	[I] Lipid transport and metabolism	0.77899	0.946213	0.404533
LVIS_1732:acetyltransferase	[R] General function prediction only	0.826302	1.11127	0.421571
LVIS_1886:multitransmembrane protein	[S] Function unknown	0.893139	0.786868	1.07109
LVIS_1892:hypothetical protein LVIS_1892	[S] Function unknown	1.25901	-0.20712	0.153102
LVIS_1955:ABC-type metal ion transport system, permease component	[P] Inorganic ion transport and metabolism	0.600222	-0.53429	0.209541
LVIS_1999:ABC transporter permease	[S] Function unknown	1.02408	0.536991	0.0854435
LVIS_2000:ABC transporter ATPase	[V] Defense mechanisms	0.889047	0.248575	0.248471
LVIS_2120:transcriptional regulator/sugar kinase	[G] Carbohydrate transport and metabolism,[K] Transcription	1.0613	0.48391	0.683567
LVIS_2135:polysaccharide transporter	[R] General function prediction only	1.03846	-0.259185	0.431593
LVIS_2143:arylsulfate sulfotransferase	[S] Function unknown	0.953989	1.25662	1.01601
LVIS_2292:hypothetical protein LVIS_2292	[S] Function unknown	1.4656	0.666877	0.856564
LVIS_2309:tRNA uridine 5-carboxymethylaminomethyl modification enzyme GidA	[D] Cell cycle control, cell division, chromosome partitioning	0.854404	0.677407	0.610721
Gene Description	COG(s)	T1	T2	T3	75 min
LVIS_0175:ABC-type dipeptide/oligopeptide/nickel transport system, permease component	[P] Inorganic ion transport and metabolism,[E] Amino acid transport and metabolism	-1.31489	1.3269	1.10116
LVIS_0176:ABC-type dipeptide/oligopeptide/nickel transport system, permease component	[P] Inorganic ion transport and metabolism,[E] Amino acid transport and metabolism	-0.528214	1.42218	1.45091
LVIS_0177:ABC-type oligopeptide transport system, ATPase component	[E] Amino acid transport and metabolism	-0.0749384	1.63829	1.74801
LVIS_0178:ABC-type dipeptide/oligopeptide/nickel transport system, ATPase component	[P] Inorganic ion transport and metabolism,[E] Amino acid transport and metabolism	0.147899	2.15808	1.89328
LVIS_0242:transcriptional regulator	[K] Transcription	0.104328	1.26884	-0.104523
LVIS_0318:hypothetical protein LVIS_0318	[S] Function unknown	0.586427	1.17297	1.14624
LVIS_0621:putative effector of murein hydrolase LrgA	[R] General function prediction only	0.650429	1.17219	1.18312
LVIS_0809:peptide methionine sulfoxide reductase domain-containing protein	[O] Posttranslational modification, protein turnover, chaperones	-0.220043	1.37592	1.16912
LVIS_0811:ADP-ribose pyrophosphatase	[F] Nucleotide transport and metabolism	0.132379	0.823448	1.43666
LVIS_0820:glycopeptide antibiotics resistance protein	[S] Function unknown	1.51439	1.98511	1.65402
LVIS_0923:hypothetical protein LVIS_0923	[R] General function prediction only	0.587332	1.57836	1.46264
LVIS_0930:biotin carboxyl carrier protein	[I] Lipid transport and metabolism	0.676811	1.30531	1.67091
LVIS_0931:3-oxoacyl-(acyl-carrier-protein) synthase	[I] Lipid transport and metabolism,[Q] Secondary metabolites biosynthesis, transport and catabolism	0.793428	1.28636	1.93604
LVIS_0933:(acyl-carrier-protein) S-malonyltransferase	[I] Lipid transport and metabolism	0.908157	1.231	1.99769
LVIS_0934:Acyl carrier protein	[I] Lipid transport and metabolism,[Q] Secondary metabolites biosynthesis, transport and catabolism	1.09271	1.22859	2.08844
LVIS_0935:3-oxoacyl-(acyl carrier protein) synthase III	[I] Lipid transport and metabolism	1.08096	1.09565	1.88273
LVIS_0936:transcriptional regulator	[K] Transcription	0.881914	1.09647	1.74911
LVIS_1061:ABC-type cobalt transport system, ATPase component	[V] Defense mechanisms	0.798829	1.34685	2.23914
LVIS_1178:Short-chain alcohol dehydrogenase	[I] Lipid transport and metabolism,[R] General function prediction only,[Q] Secondary metabolites biosynthesis, transport and catabolism	1.51584	1.17744	1.29917
LVIS_1232:DNA mismatch repair protein	[L] Replication, recombination and repair	0.271971	1.37714	0.274739
LVIS_1272:cell division membrane protein	[D] Cell cycle control, cell division, chromosome partitioning	0.853356	1.16261	0.899737
LVIS_1598:protein tyrosine/serine phosphatase	[T] Signal transduction mechanisms	-0.678097	1.35358	-0.0714393
LVIS_1646:transcriptional regulator	[K] Transcription	-0.258352	1.38756	0.804095
LVIS_1647:lipoate-protein ligase A	[H] Coenzyme transport and metabolism	-0.281047	1.21808	1.05135
LVIS_1648:amino acid transporter	[E] Amino acid transport and metabolism	0.436045	1.583	1.47546
LVIS_1649:asparagine synthetase AsnA	[E] Amino acid transport and metabolism	0.253988	1.18505	1.05787
LVIS_1844:aldo/keto reductase	[R] General function prediction only	-0.277583	0.696704	0.800727
LVIS_1885:multitransmembrane protein	[S] Function unknown	0.63698	1.47097	0.675312
LVIS_1953:hypothetical protein LVIS_1953	[S] Function unknown	0.371137	0.564734	1.08658
LVIS_2119:branched-chain amino acid permease	[E] Amino acid transport and metabolism	-0.572439	1.31682	0.929101
LVIS_2122:branched-chain amino acid permease	[E] Amino acid transport and metabolism	0.000820319	1.37252	0.958846
LVIS_2137:dipeptidyl aminopeptidase/acylaminoacyl-peptidase	[E] Amino acid transport and metabolism	0.293681	1.61238	1.69553
LVIS_2143:arylsulfate sulfotransferase	[S] Function unknown	0.953989	1.25662	1.01601
LVIS_2236:transcriptional regulator	[K] Transcription	0.678698	1.85133	0.745974
LVIS_2259:Beta-galactosidase	[G] Carbohydrate transport and metabolism	0.456201	1.51452	0.92259
LVIS_2269:succinyl-diaminopimelate desuccinylase	[E] Amino acid transport and metabolism	0.208571	1.39135	0.917721
LVIS_2296:cysteine aminopeptidase	[E] Amino acid transport and metabolism	-0.175949	1.14076	1.08329
LVIS_2305:hypothetical protein LVIS_2305	[S] Function unknown	0.619002	2.24028	-0.0115919
Gene Description	COG(s)	T1	T2	T3	135 min
LVIS_0034:trypsin-like serine protease	[O] Posttranslational modification, protein turnover, chaperones	0.770562	0.862569	1.04062
LVIS_0120:aggregation promoting factor-like surface protein	[S] Function unknown	-0.730726	0.26151	1.06563
LVIS_0144:6-phosphogluconate dehydrogenase-like protein	[G] Carbohydrate transport and metabolism	1.09132	0.302875	1.09962
LVIS_0175:ABC-type dipeptide/oligopeptide/nickel transport system, permease component	[P] Inorganic ion transport and metabolism,[E] Amino acid transport and metabolism	-1.31489	1.3269	1.10116
LVIS_0176:ABC-type dipeptide/oligopeptide/nickel transport system, permease component	[P] Inorganic ion transport and metabolism,[E] Amino acid transport and metabolism	-0.528214	1.42218	1.45091
LVIS_0177:ABC-type oligopeptide transport system, ATPase component	[E] Amino acid transport and metabolism	-0.0749384	1.63829	1.74801
LVIS_0178:ABC-type dipeptide/oligopeptide/nickel transport system, ATPase component	[P] Inorganic ion transport and metabolism,[E] Amino acid transport and metabolism	0.147899	2.15808	1.89328
LVIS_0187:acetoin reductase	[I] Lipid transport and metabolism,[R] General function prediction only,[Q] Secondary metabolites biosynthesis, transport and catabolism	-0.334205	0.600929	0.955777
LVIS_0236:hypothetical protein LVIS_0236	[S] Function unknown	0.170558	0.920114	1.15091
LVIS_0262:hypothetical protein LVIS_0262	[S] Function unknown	0.0528731	0.971608	0.973255
LVIS_0318:hypothetical protein LVIS_0318	[S] Function unknown	0.586427	1.17297	1.14624
LVIS_0320:NADH dehydrogenase, FAD-containing subunit	[C] Energy production and conversion	0.212377	0.666175	0.923177
LVIS_0367:arsenate reductase	[P] Inorganic ion transport and metabolism	1.262	0.8356	1.22592
LVIS_0390:hypothetical protein LVIS_0390	[S] Function unknown	-0.482206	0.329396	0.964229
LVIS_0467:hypothetical protein LVIS_0467	[S] Function unknown	0.397106	0.570448	1.45212
LVIS_0468:hypothetical protein LVIS_0468	[S] Function unknown	0.255394	0.544719	1.24566
LVIS_0620:putative effector of murein hydrolase	[M] Cell wall/membrane/envelope biogenesis	0.997061	0.88356	1.36412
LVIS_0621:putative effector of murein hydrolase LrgA	[R] General function prediction only	0.650429	1.17219	1.18312
LVIS_0747:GatB/YqeY domain-containing protein	[S] Function unknown	0.485407	0.184861	0.798305
LVIS_0809:peptide methionine sulfoxide reductase domain-containing protein	[O] Posttranslational modification, protein turnover, chaperones	-0.220043	1.37592	1.16912
LVIS_0811:ADP-ribose pyrophosphatase	[F] Nucleotide transport and metabolism	0.132379	0.823448	1.43666
LVIS_0820:glycopeptide antibiotics resistance protein	[S] Function unknown	1.51439	1.98511	1.65402
LVIS_0840:immunity protein PlnI	[S] Function unknown	0.994809	0.663094	0.960251
LVIS_0843:hypothetical protein LVIS_0843	[S] Function unknown	1.01344	0.300776	0.999201
LVIS_0923:hypothetical protein LVIS_0923	[R] General function prediction only	0.587332	1.57836	1.46264
LVIS_0924:biotin operon repressor	[H] Coenzyme transport and metabolism	0.478828	0.995514	1.52978
LVIS_0925:enoyl-(acyl carrier protein) reductase	[I] Lipid transport and metabolism	0.400111	1.05445	1.39206
LVIS_0926:Acetyl-CoA carboxylase alpha subunit	[I] Lipid transport and metabolism	0.644106	1.01696	1.45716
LVIS_0927:Acetyl-CoA carboxylase beta subunit	[I] Lipid transport and metabolism	0.650744	1.1829	1.51597
LVIS_0928:biotin carboxylase	[I] Lipid transport and metabolism	1.02476	1.06304	1.49366
LVIS_0929:3-hydroxymyristoyl/3-hydroxydecanoyl-(acyl carrier protein) dehydratase	[I] Lipid transport and metabolism	0.7533	1.50697	1.61282
LVIS_0930:biotin carboxyl carrier protein	[I] Lipid transport and metabolism	0.676811	1.30531	1.67091
LVIS_0931:3-oxoacyl-(acyl-carrier-protein) synthase	[I] Lipid transport and metabolism,[Q] Secondary metabolites biosynthesis, transport and catabolism	0.793428	1.28636	1.93604
LVIS_0932:3-oxoacyl-acyl carrier protein reductase	[I] Lipid transport and metabolism,[R] General function prediction only,[Q] Secondary metabolites biosynthesis, transport and catabolism	0.895234	0.93915	2.21389
LVIS_0933:(acyl-carrier-protein) S-malonyltransferase	[I] Lipid transport and metabolism	0.908157	1.231	1.99769
LVIS_0934:Acyl carrier protein	[I] Lipid transport and metabolism,[Q] Secondary metabolites biosynthesis, transport and catabolism	1.09271	1.22859	2.08844
LVIS_0935:3-oxoacyl-(acyl carrier protein) synthase III	[I] Lipid transport and metabolism	1.08096	1.09565	1.88273
LVIS_0936:transcriptional regulator	[K] Transcription	0.881914	1.09647	1.74911
LVIS_0937:3-hydroxymyristoyl/3-hydroxydecanoyl-(acyl carrier protein) dehydratase	[I] Lipid transport and metabolism	1.03212	0.965747	1.60438
LVIS_0973:arginine repressor	[K] Transcription	0.484082	0.276269	1.14216
LVIS_0994:hypothetical protein LVIS_0994	[S] Function unknown	0.367239	-0.577572	1.00919
LVIS_1061:ABC-type cobalt transport system, ATPase component	[V] Defense mechanisms	0.798829	1.34685	2.23914
LVIS_1176:hypothetical protein LVIS_1176	[S] Function unknown	1.35888	0.818022	1.02309
LVIS_1178:Short-chain alcohol dehydrogenase	[I] Lipid transport and metabolism,[R] General function prediction only,[Q] Secondary metabolites biosynthesis, transport and catabolism	1.51584	1.17744	1.29917
LVIS_1216:Thiol-disulfide isomerase and thioredoxin	[O] Posttranslational modification, protein turnover, chaperones	0.163585	0.582174	1.14249
LVIS_1271:glycine cleavage system H protein (lipoate-binding)	[E] Amino acid transport and metabolism	0.702017	0.889379	1.08708
LVIS_1278:F0F1 ATP synthase subunit epsilon	[C] Energy production and conversion	0.77099	0.574617	0.971265
LVIS_1434:tRNA(5-methylaminomethyl-2-thiouridylate) methyltransferase, PP-loop ATPase	[J] Translation, ribosomal structure and biogenesis	0.185783	0.418603	1.03857
LVIS_1476:oligoendopeptidase F	[E] Amino acid transport and metabolism	-0.294872	0.895416	1.02381
LVIS_1576:H+/gluconate symporter related permease	[E] Amino acid transport and metabolism,[G] Carbohydrate transport and metabolism	1.14495	0.39665	1.32763
LVIS_1584:transcriptional regulator	[K] Transcription	1.20147	1.02165	1.20637
LVIS_1585:gluconate kinase	[G] Carbohydrate transport and metabolism	0.980811	0.248934	1.06392
LVIS_1647:lipoate-protein ligase A	[H] Coenzyme transport and metabolism	-0.281047	1.21808	1.05135
LVIS_1648:amino acid transporter	[E] Amino acid transport and metabolism	0.436045	1.583	1.47546
LVIS_1649:asparagine synthetase AsnA	[E] Amino acid transport and metabolism	0.253988	1.18505	1.05787
LVIS_1697:DNA-directed RNA polymerase subunit beta'	[K] Transcription	0.905852	0.818	0.972921
LVIS_1832:hypothetical protein LVIS_1832	[S] Function unknown	0.414367	0.363727	1.00331
LVIS_1886:multitransmembrane protein	[S] Function unknown	0.893139	0.786868	1.07109
LVIS_1904:galactokinase	[G] Carbohydrate transport and metabolism	-0.0852261	0.0244558	1.15482
LVIS_1906:hypothetical protein LVIS_1906	[S] Function unknown	0.135641	-0.287028	0.858344
LVIS_1953:hypothetical protein LVIS_1953	[S] Function unknown	0.371137	0.564734	1.08658
LVIS_1960:hypothetical protein LVIS_1960	[S] Function unknown	0.62039	0.410193	1.52552
LVIS_1975:aldo/keto reductase	[R] General function prediction only	-0.133268	0.604115	1.24243
LVIS_2051:glutathione reductase	[C] Energy production and conversion	-0.462331	0.798742	1.06964
LVIS_2119:branched-chain amino acid permease	[E] Amino acid transport and metabolism	-0.572439	1.31682	0.929101
LVIS_2122:branched-chain amino acid permease	[E] Amino acid transport and metabolism	0.000820319	1.37252	0.958846
LVIS_2137:dipeptidyl aminopeptidase/acylaminoacyl-peptidase	[E] Amino acid transport and metabolism	0.293681	1.61238	1.69553
LVIS_2143:arylsulfate sulfotransferase	[S] Function unknown	0.953989	1.25662	1.01601
LVIS_2152:hydroxymethylpyrimidine/phosphomethylpyrimidine kinase	[H] Coenzyme transport and metabolism	-0.500756	0.450953	0.993976
LVIS_2242:transcriptional regulator	[S] Function unknown	0.741474	1.00747	0.936824
LVIS_2259:Beta-galactosidase	[G] Carbohydrate transport and metabolism	0.456201	1.51452	0.92259
LVIS_2269:succinyl-diaminopimelate desuccinylase	[E] Amino acid transport and metabolism	0.208571	1.39135	0.917721
LVIS_2296:cysteine aminopeptidase	[E] Amino acid transport and metabolism	-0.175949	1.14076	1.08329
